# Supplementary material for: Availability of preoperative neutrophil-lymphocyte ratio to predict postoperative delirium after head and neck free-flap reconstruction: A retrospective study
Source: PLoS One. 2021 Jul 13;16(7):e0254654. doi: 10.1371/journal.pone.0254654 (PMC8277034; doi:10.1371/journal.pone.0254654)
Supplement: S1 File — (XLSX) [file pone.0254654.s001.xlsx]

## Sheet: Sheet1
ICDSC	Delirium +:1, -:0	DeliriumType Active:1 Mix:2 Hypoactive:3	WBC	WBC＞4600	Neutrophil	Lymphocytes	NLR	NLR >3.0	Platelet	Platelet＞200000	Lymphocyte	PLR	PWR	Albumine	Albumine < 3.8	Male:1/Female:0	Body Weight	hight	BMI	BMI< 21	ASA	ASA23	ASA3	osseous	T	T34	N	N123	M	chemo	radi	HTN	DM	stroke	Af	DL	CAD	COPD	CKD	Operation time	Operation time≧12	Anesthesia time	Anesthesia time≧１３	Hb	Hb ≦10	Plt	BUN	Cre	GFR
0	0		4520	0	58.4	33.2	1.75904	0	115000	0	1500.64	76.634	25.4425	4.4	0	1	47.4	1.589	18.7729	1	3	1	1	0	2	0	0	0	0	0	0	1	0	0	0	0	0	0	1	11.48	0	12.8	0	9.7	1	8.5	26	1.75	30.5
3	0		3380	0	57.1	31.4	1.81847	0	158000	0	1061.32	148.871	46.7456	3.7	1	1	56.1	1.579	22.5008	0	2	0	0	1	4a	1	2b	1	0	0	0	0	0	0	0	0	0	0	0	12.87	1	11.52	0	11	0	11.9	15	0.78	73.2
0	0		4130	0	59.6	31	1.92258	0	213000	1	1280.3	166.367	51.5738	4.1	0	0	72.1	1.606	27.954	0	2	0	0	0	3	1	0	0	0	1	1	0	0	0	0	0	0	0	0	8.77	0	10.2	0	12.4	0	22.6	11	0.58	78.5
4	1	2(1)	3760	0	50.3	9.8	5.13265	1	113000	0	368.48	306.665	30.0532	4.3	0	1	47.9	1.61	18.4792	1	3	1	1	0	3	1	2	1	0	1	1	0	0	0	0	0	0	0	0	14.35	1	15.55	1	13.1	0	11.3	9	0.78	75.2
1	0		8890	1	74.3	17.1	4.34503	1	388000	1	1520.19	255.231	43.6445	2.6	1	1	43.4	1.66	15.7497	1	2	0	0	0	4a	1	2c	1	0	1	1	1	0	0	0	0	0	0	0	11.2	0	12.2667	0	11.2	0	20.4	13	0.67	90.3
1	0		8870	1	65.3	26.9	2.42751	0	262000	1	2386.03	109.806	29.5378	4.3	0	0	68.6	1.57	27.8307	0	2	0	0	0	3	1	0	0	0	0	0	0	0	0	0	0	0	0	0	12.25	1	13.72	1	12.3	0	20.5	12	0.6	87
1	0		4770	1	40.4	46.8	0.863248	0	175000	0	2232.36	78.3924	36.6876	3.2	1	1	50	1.633	18.7498	1	2	0	0	0	2	0	1	1	0	0	0	1	0	0	0	0	0	0	0	10.97	0	12.03	0	10.4	0	11.4	10	0.86	66
4	1	2(1)	5860	1	61.7	28.7	2.14983	0	203000	1	1681.82	120.703	34.6416	3.7	1	0	36.4	1.494	16.308	1	2	0	0	0	3	1	1	1	0	0	0	0	0	0	0	0	0	0	1	9.22	0	10.42	0	9	1	17.9	10	1.08	50.1
1	0		4270	0	43.1	44	0.979545	0	260000	1	1878.8	138.386	60.8899	4.2	0	1	54.8	1.444	26.2813	0	2	0	0	0	2	0	1	1	0	0	0	0	0	0	0	0	0	0	1	11.33	0	12.6	0	10.1	0	19.1	18	0.93	47.5
0	0		2620	0	61.9	30.5	2.02951	0	104000	0	799.1	130.146	39.6947	3.4	1	1	40	1.49	18.0172	1	3	1	1	0	4a	1	0	0	0	1	0	1	1	1	0	0	0	0	0	9.26667	0	10.7	0	9.5	1	10.4	13	0.62	69.5
0	0		3920	0	54.5	37.5	1.45333	0	167000	0	1470	113.605	42.602	4.1	0	0	60	1.531	25.5977	0	3	1	1	0	2	0	0	0	0	0	0	1	0	0	0	0	0	0	0	10.43	0	11.58	0	9	1	20	13	0.55	83.5
4	1	3	4900	1	55.1	5.1	10.8039	0	208000	1	249.9	832.333	42.449	4.3	0	1	59.4	1.635	22.2204	0	2	0	0	0	2	0	2c	0	0	0	0	1	0	0	0	0	0	0	0	13.47	1	14.97	1	13.1	0	14.6	8	0.67	89.2
0	0		5430	1	68.1	23.9	2.84937	0	171000	0	1297.77	131.764	31.4917	4.3	0	1	61.4	1.641	22.8009	0	2	0	0	0	4a	1	2b	1	0	0	0	1	1	0	0	1	0	0	1	12.77	1	14.13	1	10.8	0	17.6	17	1.22	45.6
1	0		7240	1	66.8	25	2.672	0	210000	1	1810	116.022	29.0055	3.9	0	1	79.3	1.739	26.2225	0	3	1	1	0	2	0	1	1	0	0	0	0	0	0	0	0	0	0	0	9.43	0	11.18	0	13.6	0	27.9	13	0.8	73.2
4	1	3	4720	1	74.3	15.5	4.79355	1	127000	0	731.6	173.592	26.9068	4.3	0	1	70	1.72	23.6614	0	3	1	1	0	2	0	0	0	0	0	1	1	0	0	0	0	0	1	1	12.73	1	13.88	1	11.9	0	11.3	17	0.96	58.5
2	0		6360	1	79.6	11.3	7.04425	1	191000	0	718.68	265.765	30.0314	3.7	1	1	69.1	1.638	25.7543	0	2	0	0	0	2	0	0	0	0	0	1	0	0	0	0	0	0	0	0	7.85	0	9	0	12	0	14.1	14	0.63	91.1
2	0		4490	0	66.6	22	3.02727	1	146000	0	987.8	147.803	32.5167	4.4	0	1	70	1.621	26.6399	0	3	1	1	0	2	0	1	1	0	0	0	1	1	0	0	0	0	0	1	11.72	0	12.83	0	12	0	12.3	15	0.99	57.9
1	0		4320	0	58	33.6	1.72619	0	237000	1	1451.52	163.277	54.8611	3.9	0	0	57.5	1.553	23.841	0	2	0	0	0	2	0	1	1	0	0	0	0	0	0	0	0	0	0	0	10.4	0	11.78	0	12.1	0	24.9	11	0.58	83.7
0	0		5730	1	67.1	27.6	2.43116	0	165000	0	1581.48	104.333	28.7958	4.1	0	0	39.1	1.43	19.1207	1	2	0	0	0	2	0	0	0	0	0	0	1	0	0	0	0	0	0	0	16.4	1	17.62	1	10.1	0	18.4	7	0.48	91.7
0	0		5520	1	55.1	33.7	1.63501	0	286000	1	1860.24	153.744	51.8116	2.9	1	1	49.3	1.681	17.4466	1	2	0	0	0	4a	1	2c	1	0	0	0	0	0	0	0	0	0	1	0	13.4	1	14.6	1	8.5	1	29.7	10	0.64	95.4
3	0		4610	1	52.7	31.5	1.67302	0	238000	1	1452.15	163.895	51.6269	3.6	1	1	55.4	1.568	22.5329	0	2	0	0	0	2	0	0	0	0	0	0	0	0	0	0	0	1	0	0	8.37	0	9.85	0	12.5	0	23.2	16	0.64	88.6
1	0		4690	1	46.4	36.5	1.27123	0	186000	0	1711.85	108.654	39.6588	4.2	0	0	60.6	1.55	25.2237	0	2	0	0	0	2	0	0	0	0	0	0	0	0	0	0	0	0	0	1	8.47	0	10.08	0	10.4	0	16.2	20	0.77	59.5
1	0		6740	1	41.8	53.3	0.78424	0	239000	1	3592.42	66.529	35.4599	4.3	0	0	71.8	1.625	27.1905	0	2	0	0	0	4a	1	2b	1	0	0	0	1	1	0	0	1	0	0	1	12.78	1	13.87	1	9.9	1	21.1	15	0.81	59.6
4	1	1	8150	1	75.8	12.6	6.01587	1	284000	1	1026.9	276.561	34.8466	2.9	1	0	35.8	1.465	16.6805	1	3	1	1	0	4	1	1	1	0	0	0	1	1	0	0	1	0	0	1	7.73	0	8.88	0	7.4	1	24.3	25	0.95	43
0	0		3900	0	63	27.2	2.31618	0	143000	0	1060.8	134.804	36.6667	4.1	0	1	50	1.609	19.3134	1	3	1	1	0	2	0	1	1	0	0	0	0	0	0	0	0	1	1	0	11.95	0	13.15	1	13.9	0	14.1	16	0.69	83.1
1	0		4410	0	51.2	38.3	1.33681	0	195000	0	1689.03	115.451	44.2177	4.2	0	1	53	1.5	23.5556	0	3	1	1	0	2	0	0	0	0	0	0	0	1	0	0	1	0	1	0	8.81667	0	10.4667	0	13.7	0	19.5	14	0.65	65.1
1	0		3790	0	52.5	33.2	1.58133	0	219000	1	1258.28	174.047	57.7836	4.1	0	1	54.4	1.553	22.5557	0	2	0	0	0	2	0	1	1	0	1	1	0	1	0	0	0	0	0	0	11.87	0	13.23	1	10.7	0	19.4	16	0.82	69.8
2	0		5990	1	58.6	31.4	1.86624	0	264000	1	1880.86	140.361	44.0735	4	0	0	39.3	1.483	17.8694	1	1	0	0	0	2	0	0	0	0	0	0	0	0	0	0	0	0	0	0	8.32	0	9.88	0	13.8	0	24	7	0.53	112.7
1	0		5200	1	38.7	50.8	0.761811	0	174000	0	2641.6	65.8692	33.4615	4.2	0	1	90.4	1.77	28.8551	0	2	0	0	0	3	1	0	0	0	0	0	1	0	0	0	0	0	0	0	11.6	0	13.6	1	15.3	0	17.4	15	0.8	77.6
1	0		5200	1	38.7	50.8	0.761811	0	174000	0	2641.6	65.8692	33.4615	4.2	0	1	90.4	1.77	28.8551	0	2	0	0	0	3	1	0	0	0	0	0	1	0	0	0	0	0	0	0	11.6	0	13.6	1	15.3	0	17.4	15	0.8	77.6
0	0		4500	0	66.3	26.7	2.48315	0	239000	1	1201.5	198.918	53.1111	4.3	0	0	38.3	1.46	17.9677	1	2	0	0	0	3	1	2ｂ	1	0	0	1	1	0	0	0	1	0	0	1	12	1	13.35	1	12.2	0	23.9	11	0.81	52.7
1	0		6860	1	55	40	1.375	0	382000	1	2744	139.213	55.6851	4.2	0	1	60.8	1.534	25.8376	0	2	0	0	0	3	1	2b	1	0	0	0	1	0	1	0	0	0	0	0	16.28	1	17.8	1	12.5	0	18.6	14	0.65	91.4
2	0		5630	1	55.7	32.1	1.7352	0	186000	0	1807.23	102.92	33.0373	3.9	0	1	67.3	1.716	22.855	0	2	0	0	0	2	0	0	0	0	0	0	0	0	0	0	0	0	0	0	11.98	0	13.4	1	14.3	0	17.9	17	0.76	79
1	0		4920	1	51.3	39.4	1.30203	0	256000	1	1938.48	132.062	52.0325	4.1	0	1	50.2	1.57	20.3659	1	3	1	1	0	2	0	1	1	0	0	0	1	0	0	0	0	0	0	0	8.43	0	9.83	0	12.4	0	17	10	0.68	84.7
4	1	3	6150	1	75.5	14.8	5.10135	1	438000	1	910.2	481.213	71.2195	3.8	1	1	58.2	1.6668	20.9486	1	2	0	0	0	4a	1	2c	1	0	0	0	1	0	0	0	0	0	0	0	12.63	1	14.5	1	9.9	1	35.4	11	0.65	102.3
1	0		5890	1	60.1	34	1.76765	0	299000	1	2002.6	149.306	50.764	4.9	0	1	70	1.725	23.5245	0	2	0	0	0	2	0	0	0	0	0	0	0	0	0	0	0	0	0	0	12.68	1	13.83	1	13.9	0	29.4	12	0.66	107.6
2	0		7040	1	58	33.5	1.73134	0	228000	1	2358.4	96.6757	32.3864	4.4	0	1	54.2	1.63	20.3997	1	2	0	0	0	4	1	2	1	0	0	0	0	0	0	0	0	0	0	1	12.63	1	13.85	1	11	0	39	16	0.97	59.5
0	0		7460	1	60.1	29.6	2.03041	0	234000	1	2208.16	105.971	31.3673	4.1	0	1	75.3	1.715	25.6016	0	2	0	0	0	2	0	0	0	0	0	0	1	0	0	0	0	0	0	1	10.13	0	11.47	0	11.8	0	19.2	15	1.35	41.8
2	0		8200	1	68.1	26.1	2.6092	0	297000	1	2140.2	138.772	36.2195	4.2	0	1	63.2	1.7	21.8685	0	2	0	0	0	2	0	1	1	0	0	0	0	0	0	0	0	0	0	0	9.35	0	10.87	0	12.1	0	27.5	12	0.72	93.2
4	1	3	9920	1	80.8	13.8	5.85507	1	242000	1	1368.96	176.777	24.3952	3.5	1	1	55	1.62	20.9572	1	3	1	1	0	2	0	2c	1	0	0	1	1	1	0	0	1	0	1	0	11.9	1	12.9667	0	11	0	24.2	15	0.92	62
5	1	2(1)	6460	1	76.1	16.1	4.72671	1	230000	1	1040.06	221.141	35.6037	3.2	1	1	69.2	1.658	25.1731	0	3	1	1	0	4a	1	2c	1	0	0	0	1	1	1	0	0	1	1	0	13.18	1	14.28	1	7.3	1	18.9	35	0.97	60.5
6	1	1	4970	1	51	41.2	1.23786	0	207000	1	2047.64	101.092	41.6499	4.1	0	1	55	1.66	19.9594	1	2	0	0	0	2	0	2b	1	0	0	0	0	0	0	0	0	0	0	0	10.72	0	11.85	0	12.2	0	21.5	14	0.91	64.3
4	1	3	5920	1	76.3	13.3	5.73684	1	274000	1	787.36	347.998	46.2838	2.5	1	0	30	1.471	13.8642	1	3	1	1	0	3	1	0	0	0	0	0	1	0	0	0	0	0	0	1	7.95	0	9.15	0	10.7	0	28.8	24	0.96	42.3
1	0		4330	0	69.5	22.2	3.13063	1	193000	0	961.26	200.778	44.5727	4.2	0	0	44	1.559	18.1034	1	2	0	0	0	3	1	0	0	0	0	0	0	0	0	0	0	0	0	0	8.05	0	9.45	0	13.3	0	18.5	12	0.76	61.3
2	0		5250	1	60.9	30.1	2.02326	0	144000	0	1580.25	91.1248	27.4286	4.3	0	0	59.1	1.446	28.2651	0	2	0	0	0	2	0	0	0	0	0	0	1	1	0	0	0	0	0	1	10.9	0	12.63	0	10.1	0	10.7	15	0.8	52.2
0	0		2670	0	48.7	33.7	1.4451	0	152000	0	899.79	168.928	56.9288	3.3	1	0	34.6	1.474	15.9251	1	2	0	0	1	4a	1	2c	1	0	1	1	0	0	0	0	0	0	0	0	11.65	0	13	1	9.1	1	13.9	11	0.52	88.9
1	0		4880	1	58.8	33.8	1.73964	0	142000	0	1649.44	86.0898	29.0984	4.1	0	0	40.3	1.565	16.4542	1	2	0	0	0	3	1	0	0	0	0	0	1	0	0	0	0	0	0	0	13.7	1	15.13	1	10.7	0	14.2	10	0.54	86.5
2	0		5850	1	56.6	34.2	1.65497	0	125000	0	2000.7	62.4781	21.3675	4.1	0	1	62.9	1.66	22.8262	0	2	0	0	0	3	1	1	1	0	1	0	1	0	0	0	0	0	0	0	8.91667	0	10.4	0	14.1	0	12.5	13	0.76	78
2	0		5850	1	56.6	34.2	1.65497	0	125000	0	2000.7	62.4781	21.3675	4.1	0	1	62.9	1.66	22.8262	0	2	0	0	0	3	1	1	1	0	1	0	1	0	0	0	0	0	0	0	8.91667	0	10.4	0	14.1	0	12.5	13	0.76	78
4	1	1	7910	1	77.5	15.3	5.06536	1	347000	1	1210.23	286.722	43.8685	4.3	0	0	44.1	1.574	17.8004	1	2	0	0	0	2	0	0	0	0	0	0	0	0	0	0	0	0	0	0	11.87	0	13.48	1	12.2	0	28.8	7	0.65	72.9
4	1	3	5010	1	79	15.2	5.19737	1	158000	0	761.52	207.48	31.5369	4.5	0	1	60	1.69	21.0077	0	2	0	0	0	2	0	0	0	0	0	1	0	0	0	0	0	0	0	0	12.12	1	13.52	1	13.6	0	19.6	12	0.96	66
1	0		5830	1	64.6	22.8	2.83333	0	268000	1	1329.24	201.619	45.9691	4.4	0	1	58.7	1.668	21.0982	0	2	0	0	0	2	0	2c	1	0	0	0	1	0	0	0	1	0	0	1	10.42	0	11.48	0	13.8	0	24.6	21	1.22	48.2
1	0		6570	1	47	43.1	1.09049	0	347000	1	2831.67	122.543	52.8158	4.1	0	0	40	1.438	19.3438	1	2	0	0	0	2	0	0	0	0	0	0	1	0	0	0	0	0	0	0	10.62	0	12.06	0	11.2	0	18.8	14	0.64	95
1	0		2440	0	56	36	1.55556	0	145000	0	878.4	165.073	59.4262	3.7	1	0	36.3	1.494	16.2632	1	2	0	0	0	2	0	0	0	0	1	0	0	0	0	0	0	0	0	1	8.45	0	8.47	0	9.9	1	11.5	13	0.82	50.1
4	1	2(1)	7220	1	74.8	21.1	3.54502	1	228000	1	1523.42	149.663	31.5789	3.8	1	1	50	1.59	19.7777	1	3	1	1	0	4a	1	2b	1	0	0	0	1	0	1	0	0	0	0	0	10.65	0	11.9833	0	11.6	0	22.8	13	0.85	65
4	1	1	7340	1	70.2	23.2	3.02586	1	286000	1	1702.88	167.951	38.9646	4.2	0	1	60	1.78	18.937	1	2	0	0	0	2	0	1	1	0	0	0	0	0	0	0	0	0	1	0	12.58	1	13.77	1	13.1	0	26	10	0.7	88.9
0	0		6670	1	63.5	24.9	2.5502	0	394000	1	1660.83	237.231	59.0705	2.9	1	1	50.5	1.66	18.3263	1	2	0	0	0	4a	1	2c	1	0	1	1	0	0	0	0	0	0	0	0	12.8	1	13.81	1	8.3	1	38.3	18	0.84	63.3
1	0		3950	0	46.1	38.2	1.20681	0	289000	1	1508.9	191.53	73.1646	4.1	0	1	67.1	1.702	23.1635	0	1	0	0	0	2	0	0	0	0	0	0	0	0	0	0	0	0	0	0	8.92	0	10.17	0	13.5	0	24.1	13	0.98	64.5
2	0		6280	1	63.8	24.4	2.61475	0	231000	1	1532.32	150.752	36.7834	3.7	1	1	51.4	1.575	20.7206	1	2	0	0	0	2	0	0	0	0	0	0	1	1	0	0	0	0	0	0	10.93	0	12.42	0	12.3	0	20.4	14	0.6	97.2
4	1	3	6790	1	69.4	22.1	3.14027	1	219000	1	1500.59	145.943	32.2533	3.3	1	1	61.1	1.557	25.2037	0	2	0	0	0	4a	1	0	0	0	0	0	1	0	0	0	0	0	0	1	9.53	0	11	0	10.5	0	19.9	15	1.1	52.2
5	1	3	4630	1	72.8	19.4	3.75258	1	261000	1	898.22	290.575	56.3715	3.4	1	1	52.5	1.707	18.0174	1	2	0	0	0	4a	1	0	0	0	1	1	0	0	0	0	0	0	0	0	8.77	0	10.17	0	9.8	1	19.6	14	0.77	74.5
1	0		7800	1	63.4	29.5	2.14915	0	198000	0	2301	86.0495	25.3846	4.3	0	1	48	1.544	20.1348	1	2	0	0	0	2	0	0	0	0	0	0	1	0	0	0	0	0	0	0	12.12	1	13.17	1	12.1	0	12.6	11	0.67	88.8
1	0		6700	1	63.6	30.1	2.11296	0	209000	1	2016.7	103.635	31.194	4	0	0	50.8	1.499	22.6079	0	2	0	0	0	4a	1	0	0	0	0	0	0	0	1	0	0	0	0	0	10.78	0	11.88	0	11.1	0	18.9	12	0.51	90.4
1	0		9290	1	79.5	14.5	5.48276	1	332000	1	1347.05	246.464	35.7374	3.3	1	1	44.1	1.546	18.451	1	3	1	1	0	2	0	0	0	0	1	1	0	0	0	0	0	0	0	0	11.73	0	12.82	0	10.4	0	34.1	23	0.8	70.9
1	0		6040	1	48.9	38.9	1.25707	0	129000	0	2349.56	54.9039	21.3576	3.9	0	0	54.7	1.568	22.2482	0	2	0	0	0	2	0	0	0	0	0	0	0	0	0	0	0	0	0	0	14	1	15.21	1	12.7	0	28.7	15	1.3	65.4
4	1	1	6080	1	55	34.4	1.59884	0	195000	0	2091.52	93.2336	32.0724	4	0	1	68.1	1.73	22.7539	0	2	0	0	0	3	1	1	1	0	0	0	1	1	0	0	0	0	1	1	9.15	0	9.96667	0	15.8	0	19.5	15	1.17	47.5
1	0		6600	1	79	14	5.64286	1	263000	1	924	284.632	39.8485	4.1	0	0	60.1	1.583	23.9835	0	3	1	1	0	3	1	0	0	0	0	0	1	0	0	0	1	0	0	0	13.47	1	14.83	1	9.8	1	24.7	16	0.57	80.4
2	0		8530	1	66.2	27.1	2.4428	0	274000	1	2311.63	118.531	32.1219	4.2	0	0	86.1	1.568	35.0196	0	2	0	0	0	2	0	0	0	0	0	0	0	0	0	0	0	0	0	0	12.916	1	14.1	1	12.4	0	28.8	10	0.55	93.7
1	0		5880	1	66.4	23.3	2.84979	0	249000	1	1370.04	181.747	42.3469	3.8	1	0	44.2	1.57	17.9318	1	2	0	0	0	3	1	2c	1	0	0	0	1	0	0	0	0	0	1	0	14.62	1	16.1	1	12.7	0	21.3	12	0.53	115
4	1	3	4410	0	71.2	22.2	3.20721	1	207000	1	979.02	211.436	46.9388	4.3	0	1	51.3	1.585	20.4201	1	2	0	0	0	3	1	0	0	0	0	0	0	0	0	0	0	0	0	0	11.55	0	12.68	0	13.5	0	15.9	13	0.81	71
1	0		5140	1	55.5	33.3	1.66667	0	272000	1	1711.62	158.914	52.9183	4.8	0	1	69	1.693	24.0733	0	2	0	0	0	3	1	2b	1	0	0	0	0	0	0	0	0	0	0	0	10.22	0	11.37	0	12.2	0	23.8	12	0.69	93.2
1	0		5900	1	64.8	29.3	2.2116	0	293000	1	1728.7	169.492	49.661	4.2	0	1	59	1.663	21.3338	0	2	0	0	0	2	0	0	0	0	0	0	0	0	0	0	1	0	0	0	9.53	0	10.88	0	13.6	0	25.4	19	0.92	63
0	0		3940	0	52.1	39.3	1.3257	0	218000	1	1548.42	140.789	55.3299	3.6	1	0	62.6	1.516	27.238	0	2	0	0	0	4b	1	2b	1	0	0	0	1	0	0	0	1	0	0	0	9.52	0	11.08	0	11.1	0	20.4	14	0.59	76.9
2	0		4690	1	57.6	25.6	2.25	0	168000	0	1200.64	139.925	35.8209	3.8	1	1	54.4	1.626	20.5759	1	2	0	0	1	4a	1	0	0	0	0	0	0	0	0	0	0	0	0	0	10.12	0	11.68	0	12.2	0	22.2	11	0.79	77.9
1	0		5270	1	63.2	26.9	2.34944	0	182000	0	1417.63	128.383	34.5351	3.9	0	0	60	1.533	25.5309	0	3	1	1	0	4a	1	0	0	0	0	0	0	0	0	0	0	0	0	0	12	1	13.55	1	12.5	0	15.9	14	0.59	74.2
1	0		4570	0	64.6	29.5	2.18983	0	226000	1	1348.15	167.637	49.453	4.5	0	0	50	1.623	18.9816	1	2	0	0	0	2	0	0	0	0	0	0	1	0	0	0	0	0	0	0	7.12	0	8.58	0	13.7	0	22	15	0.56	84.7
1	0		3320	0	48.2	37.7	1.27851	0	130000	0	1251.64	103.864	39.1566	3.8	1	0	48.6	1.56	19.9704	1	2	0	0	0	4a	1	0	0	0	0	0	0	0	0	0	0	0	0	0	14.93	1	16.25	1	11.9	0	25.5	11	0.6	76
0	0		5530	1	55.7	38.1	1.46194	0	281000	1	2106.93	133.369	50.8137	4.6	0	0	63.6	1.475	29.233	0	2	0	0	0	2	0	0	0	0	0	0	1	0	0	0	1	0	0	0	8.95	0	10.4	0	9.8	1	21.5	13	0.46	100.7
2	0		6260	1	69.8	21.1	3.30806	1	202000	1	1320.86	152.931	32.2684	2.9	1	1	65	1.695	22.6242	0	3	1	1	0	4a	1	0	0	0	0	0	1	0	1	0	0	0	0	1	7.23	0	8.35	0	10.9	0	19.7	12	1.15	48.6
1	0		7330	1	65.8	22	2.99091	0	222000	1	1612.6	137.666	30.2865	3.6	1	1	54.5	1.715	18.5297	1	2	0	0	0	3	1	2c	0	0	0	0	1	0	0	0	0	0	0	0	11	0	12.33	0	12.5	0	18.2	10	0.61	100
0	0		7050	1	59.1	28.1	2.1032	0	232000	1	1981.05	117.11	32.9078	4.1	0	1	59.9	1.679	21.2484	0	2	0	0	1	2	0	2b	1	0	0	0	0	0	0	0	0	0	0	0	11.63	0	13.2	1	12.9	0	22.6	16	0.71	91.3
1	0		5050	1	66.3	24.4	2.71721	0	211000	1	1232.2	171.238	41.7822	4	0	1	66.7	1.729	22.3119	0	2	0	0	0	2	0	1	1	0	0	0	0	0	0	0	0	0	0	1	11.27	0	12.73	0	14.5	0	16.5	18	0.98	58.6
1	0		4230	0	53.9	38.1	1.4147	0	161000	0	1611.63	99.8989	38.0615	3.8	1	1	60	1.565	24.4975	0	2	0	0	0	2	0	0	0	0	0	0	1	1	0	0	0	0	0	0	8.72	0	9.72	0	13.9	0	17.3	16	0.84	68
1	0		2390	0	36.8	45.6	0.807018	0	256000	1	1089.84	234.897	107.113	3.6	1	1	56.3	1.652	20.6295	1	2	0	0	0	2	0	2c	1	0	1	0	1	0	0	0	0	0	0	0	7.57	0	9.33	0	11.1	0	22.1	11	0.84	68.8
1	0		7190	1	59	35	1.68571	0	255000	1	2516.5	101.331	35.4659	4.7	0	0	51.6	1.443	24.7809	0	2	0	0	0	2	0	0	0	0	0	0	1	0	0	0	0	0	0	0	8.25	0	9.62	0	11	0	26.2	16	0.47	97.1
2	0		7300	1	71.7	20.4	3.51471	1	268000	1	1489.2	179.962	36.7123	4.2	0	1	66	1.68	23.3844	0	3	1	1	0	4a	1	1	1	0	0	0	0	0	0	0	0	0	0	0	8.93	0	10.2	0	12.5	0	18.6	12	0.73	82.2
1	0		6790	1	68.4	27.5	2.48727	0	225000	1	1867.25	120.498	33.137	4.7	0	1	56.1	1.634	21.0116	0	2	0	0	1	2	0	0	0	0	0	0	0	0	0	0	0	0	0	0	10.15	0	11.47	0	13.2	0	18	10	0.88	70.6
4	1	3	5670	1	71.4	22.9	3.1179	1	94000	0	1298.43	72.3951	16.5785	4.4	0	1	52	1.619	19.8385	1	3	1	1	0	2	0	0	0	0	0	0	0	1	0	0	0	0	1	0	7	0	8.28	0	9	1	17.4	9	0.85	65.4
1	0		7100	1	57.1	36.6	1.56011	0	232000	1	2598.6	89.2788	32.6761	4	0	1	50	1.59	19.7777	1	2	0	0	0	3	1	0	0	0	0	0	0	0	0	0	0	0	0	0	10.98	0	12.15	0	12.5	0	18.8	14	0.76	78.4
0	0		7880	1	57.9	28.1	2.0605	0	181000	0	2214.28	81.7421	22.9695	3.8	1	0	45	1.447	21.4919	0	2	0	0	0	2	0	2b	1	0	0	0	0	0	0	0	0	0	0	0	10.53	0	12.08	0	11.2	0	18.4	12	0.61	449
1	0		8250	1	40.6	53	0.766038	0	262000	1	4372.5	59.92	31.7576	4.1	0	1	48	1.686	16.886	1	2	0	0	0	4a	1	2c	1	0	0	0	1	0	0	0	0	0	1	0	12.32	1	13.57	1	9.2	1	30.1	14	0.9	63.8
1	0		6520	1	62.7	28.5	2.2	0	172000	0	1858.2	92.5627	26.3804	4.3	0	1	72.5	1.675	25.8409	0	2	0	0	0	3	1	1	1	0	0	0	1	1	0	0	0	0	0	0	13.42	1	14.75	1	14.9	0	13.9	16	0.95	60.6
0	0		4870	1	65.5	25.9	2.52896	0	226000	1	1261.33	179.176	46.4066	4.2	0	1	53.9	1.605	20.9237	1	3	1	1	0	2	0	1	1	0	0	0	1	0	1	0	0	0	0	1	9.23	0	10.32	0	14.3	0	19.1	18	1.08	51.3
1	0		5560	1	60.8	32.9	1.84802	0	234000	1	1829.24	127.922	42.0863	4.5	0	0	73.2	1.6	28.5938	0	3	1	1	0		0	0	0	0	0	0	1	1	0	0	0	0	0	0	13.82	1	14.95	1	11.6	0	21.5	16	0.63	74.9
2	0		6290	1	57.4	31.2	1.83974	0	239000	1	1962.48	121.785	37.9968	3.8	1	1	55.3	1.593	21.7918	0	2	0	0	0	4a	1	2c	1	0	0	0	0	1	0	0	0	0	0	0	9	0	10.33	0	11	0	23.7	21	0.94	60.8
1	0		5540	1	79.2	15.9	4.98113	1	198000	0	880.86	224.78	35.7401	4	0	1	75	1.74	24.7721	0	2	0	0	0	3	1	0	0	0	1	1	1	0	0	0	0	0	0	0	11.4833	0	12.5333	0	13.9	0	19.8	14	0.65	94.2
5	1	2	7170	1	60.6	30.7	1.97394	0	300000	1	2201.19	136.29	41.841	3.7	1	1	57.1	1.583	22.7863	0	2	0	0	0	2	0	2b	1	0	0	0	0	0	0	0	0	0	0	0	11	0	13.13	1	10	1	19.2	11	0.68	84.7
[truncated: 45 more columns]
